# Supplementary material for: Periplosides Extract from Cortex periplocae Improve Collagen Antibody-Induced Arthritis by Regulating Macrophage Polarization
Source: Curr Issues Mol Biol. 2024 Dec 13;46(12):14095–105. doi: 10.3390/cimb46120843 (PMC11674450; doi:10.3390/cimb46120843)
Supplement: Supplementary file 1 [file cimb-46-00843-s001.zip]

Archive with 1 entries (1 files):
- cimb-3290581-supplementary.pdf
